# Supplementary material for: Oncologic Outcomes of Lymph Node Dissection at Salvage Radical Prostatectomy
Source: Cancers (Basel). 2023 Jun 9;15(12):3123. doi: 10.3390/cancers15123123 (PMC10296518; doi:10.3390/cancers15123123)
Supplement: Supplementary file 1 [file cancers-15-03123-s001.zip]

Archive with 3 entries (2 files):
- Supplementary Table S1 new.pdf
- __MACOSX/
- __MACOSX/._Supplementary Table 1 new.doc
